# Supplementary material for: Unpleasant Food Odors Modulate the Processing of Facial Expressions: An Event-Related Potential Study
Source: Front Neurosci. 2020 Jun 30;14:686. doi: 10.3389/fnins.2020.00686 (PMC7344300; doi:10.3389/fnins.2020.00686)
Supplement: Supplementary file 1 [file Data_Sheet_1.ZIP]

Archive with 4 entries (3 files):
- Baseline odor ratings/
- Baseline odor ratings/arousal rating.xlsx
- Baseline odor ratings/Indensity rating.xlsx
- Baseline odor ratings/pleasantness rating.xlsx
