# Supplementary material for: Unpleasant Food Odors Modulate the Processing of Facial Expressions: An Event-Related Potential Study
Source: Front Neurosci. 2020 Jun 30;14:686. doi: 10.3389/fnins.2020.00686 (PMC7344300; doi:10.3389/fnins.2020.00686)
Supplement: Supplementary file 1 [file Data_Sheet_1.ZIP › Baseline odor ratings/arousal rating.xlsx]

## Sheet: arousal rating
Pleasant odor				Unpleasant odor				No odor
ID	before	after		ID	before	after		ID	before	after
1	4	3		1	5	4		1	4	3
2	4	5		2	4	4		2	4	3
3	3	4		3	5	4		3	4	4
4	4	4		4	3	4		4	3	3
5	4	4		5	5	3		5	3	4
6	3	4		6	3	3		6	4	4
7	2	3		7	4	3		7	3	3
8	5	3		8	5	3		8	4	4
9	3	2		9	4	4		9	3	3
10	5	4		10	4	5		10	4	3
11	4	3		11	4	5		11	4	4
12	3	4		12	4	3		12	4	3
13	4	3		13	5	3		13	4	3
14	5	4		14	5	4		14	4	4
15	5	5		15	4	5		15	4	4
16	6	5		16	3	4		16	4	4
17	4	5		17	6	5		17	4	4
18	5	4						18	4	4
19	4	3
