# Supplementary material for: Unpleasant Food Odors Modulate the Processing of Facial Expressions: An Event-Related Potential Study
Source: Front Neurosci. 2020 Jun 30;14:686. doi: 10.3389/fnins.2020.00686 (PMC7344300; doi:10.3389/fnins.2020.00686)
Supplement: Supplementary file 1 [file Data_Sheet_1.ZIP › Baseline odor ratings/Indensity rating.xlsx]

## Sheet: Indensity rating
Pleasant odor				Unpleasant odor				No odor
ID	before	after		ID	before	after		ID	before	after
1	4	3		1	4	3		1	4	3
2	4	5		2	4	2		2	4	4
3	5	5		3	3	3		3	4	4
4	5	4		4	4	4		4	4	4
5	6	4		5	3	4		5	3	4
6	3	4		6	2	4		6	4	3
7	6	2		7	3	2		7	4	4
8	4	4		8	4	4		8	4	4
9	4	3		9	4	3		9	4	4
10	4	3		10	3	3		10	4	4
11	4	5		11	4	3		11	4	4
12	3	4		12	3	2		12	4	4
13	4	3		13	3	2		13	4	4
14	4	4		14	5	4		14	4	4
15	5	5		15	4	5		15	4	4
16	5	6		16	4	4		16	4	4
17	4	4		17	5	4		17	4	4
18	5	3						18	4	4
19	4	3
