# Supplementary material for: Unpleasant Food Odors Modulate the Processing of Facial Expressions: An Event-Related Potential Study
Source: Front Neurosci. 2020 Jun 30;14:686. doi: 10.3389/fnins.2020.00686 (PMC7344300; doi:10.3389/fnins.2020.00686)
Supplement: Supplementary file 1 [file Data_Sheet_1.ZIP › Baseline odor ratings/pleasantness rating.xlsx]

## Sheet: pleasantness rating
Pleasant odor				Unpleasant odor				No odor
ID	before	after		ID	before	after		ID	before	after
1	6	6		1	2	3		1	4	4
2	5	6		2	4	2		2	4	4
3	4	5		3	3	1		3	4	4
4	7	6		4	2	1		4	4	4
5	5	5		5	2	3		5	4	5
6	6	7		6	2	2		6	5	6
7	4	6		7	3	4		7	4	5
8	6	4		8	2	4		8	5	4
9	5	7		9	2	3		9	5	4
10	6	6		10	3	1		10	4	4
11	5	5		11	2	2		11	4	4
12	5	4		12	1	2		12	4	4
13	6	6		13	2	1		13	4	4
14	7	5		14	2	2		14	4	4
15	5	6		15	3	2		15	4	4
16	6	6		16	4	3		16	4	4
17	7	5		17	3	3		17	4	4
18	5	6						18	4	4
19	7	6
