# Supplementary material for: Unpleasant Food Odors Modulate the Processing of Facial Expressions: An Event-Related Potential Study
Source: Front Neurosci. 2020 Jun 30;14:686. doi: 10.3389/fnins.2020.00686 (PMC7344300; doi:10.3389/fnins.2020.00686)
Supplement: Supplementary file 2 [file Data_Sheet_2.ZIP › behavioral data/accuracy.xlsx]

## Sheet: Accuracy
Pleasant odor(ACC)					Unpleasant odor(ACC)					No odor(ACC)
subject	happy	fear	neutral		subject	happy	fear	neutral		subject	happy	fear	neutral
1	0.95	0.98	0.95		1	0.97	0.98	1		1	0.42	0.7	0.72
2	1	0.88	0.93		2	0.95	0.92	0.95		2	0.97	0.97	1
3	0.92	0.87	0.95		3	0.98	0.98	0.98		3	0.95	0.93	0.92
4	0.92	0.93	0.73		4	1	0.9	0.98		4	0.82	0.93	0.95
5	0.87	0.95	1		5	0.98	0.95	0.97		5	0.88	0.92	0.93
6	0.92	0.88	0.93		6	0.95	0.92	1		6	0.95	0.85	0.92
7	0.93	0.9	0.73		7	0.92	1	1		7	1	0.93	0.87
8	0.87	0.87	0.93		8	0.97	1	1		8	0.92	0.95	0.92
9	0.95	0.95	0.93		9	0.95	0.98	0.95		9	0.92	0.93	0.93
10	0.95	0.93	0.95		10	0.97	0.98	0.93		10	0.98	0.88	0.73
11	0.97	0.83	1		11	0.95	1	0.98		11	0.85	0.88	0.93
12	0.93	0.87	0.85		12	0.97	0.95	0.97		12	0.96	0.92	0.96
13	0.93	0.95	0.88		13	0.98	1	0.97		13	0.95	0.95	0.96
14	0.62	0.82	0.8		14	1	0.98	0.93		14	0.97	0.98	0.98
15	0.85	0.78	0.82		15	0.92	0.93	0.93		15	0.92	0.92	0.98
16	0.95	0.83	0.97		16	0.95	0.92	1		16	0.98	0.95	0.93
17	1	0.95	0.97		17	0.98	1	0.98		17	0.95	0.92	0.95
18	0.95	0.98	1							18	0.95	0.98	0.92
19	0.95	0.93	0.88
