# Supplementary material for: Unpleasant Food Odors Modulate the Processing of Facial Expressions: An Event-Related Potential Study
Source: Front Neurosci. 2020 Jun 30;14:686. doi: 10.3389/fnins.2020.00686 (PMC7344300; doi:10.3389/fnins.2020.00686)
Supplement: Supplementary file 2 [file Data_Sheet_2.ZIP › behavioral data/reaction time.xlsx]

## Sheet: Reaction time
Pleasant odor(RT)					Unpleasant odor					No odor
subject	happy	fear	neutral		subject	happy	fear	neutral		subject	happy	fear	neutral
1	745.51	765.03	767.32		1	779.95	727.28	755.98		1	752.47	749.32	713.43
2	763.15	812.92	728.79		2	697.9	620.2	738.05		2	793.93	862.75	827.09
3	796.24	856.33	809.32		3	621.8	719.22	665.02		3	755.13	790.86	748.28
4	838.96	801.73	944.45		4	681.12	628.3	796.45		4	836.23	862.65	784.97
5	807.96	930.26	808.35		5	850.57	637.71	811.11		5	849.56	922.02	1061.64
6	612.55	674.24	779		6	736.64	632.8	619.75		6	806.21	820.65	834.67
7	728.61	760.13	755.77		7	676.86	630.51	659.92		7	796.56	845.38	875.9
8	747.38	897.78	807.39		8	659.4	672.12	661.62		8	816.21	967.92	1093.58
9	818.53	649.25	827.45		9	742.6	581.97	754.95		9	727.19	796.47	782.61
10	685.27	748.2	769.84		10	675.27	639.45	638.51		10	723.16	684.46	676.2
11	820.26	810.62	815.03		11	752.71	713.19	961.41		11	645.46	689.6	699.15
12	743.36	793.29	765.49		12	810.75	657.4	838.49		12	647.02	625.79	681.07
13	632.3	764.42	713.43		13	752.27	635.75	693.65		13	869.59	946.03	875.9
14	814.73	706.88	821.94		14	659.9	601.05	670.78		14	1141.78	983.76	1145.95
15	1079.6	1153.74	1112.89		15	821.78	752.27	779.95		15	1142.89	1136.5	1064.4
16	694.48	814.62	771.67		16	580.5	627.23	500.32		16	650.97	724.93	735.2
17	739.97	834.38	913.83		17	689.57	691.73	688.57		17	761.1	775.42	774.15
18	848.15	827.45	759.98							18	600.5	677.18	750.97
19	1022.65	1051.45	961.95
