# Supplementary material for: Unpleasant Food Odors Modulate the Processing of Facial Expressions: An Event-Related Potential Study
Source: Front Neurosci. 2020 Jun 30;14:686. doi: 10.3389/fnins.2020.00686 (PMC7344300; doi:10.3389/fnins.2020.00686)
Supplement: Supplementary file 3 [file Data_Sheet_3.ZIP]

Archive with 5 entries (4 files):
- EEG data/
- EEG data/LPP.xlsx
- EEG data/N170.xlsx
- EEG data/P100.xlsx
- EEG data/VPP.xlsx
