# Supplementary material for: Unpleasant Food Odors Modulate the Processing of Facial Expressions: An Event-Related Potential Study
Source: Front Neurosci. 2020 Jun 30;14:686. doi: 10.3389/fnins.2020.00686 (PMC7344300; doi:10.3389/fnins.2020.00686)
Supplement: Supplementary file 3 [file Data_Sheet_3.ZIP › EEG data/LPP.xlsx]

## Sheet: LPP
Pleasant odor						Unpleasant odor						No odor
subject	happy	fear	neutral			subject	happy	fear	neutral			subject	happy	fear	neutral
1	2.52392	6.64621	7.98518			1	6.79242	3.13767	2.26882			1	5.95965	6.70324	6.41527
2	7.54929	7.9914	7.11707			2	-0.12348	8.31837	-0.65765			2	4.4818	4.14706	3.94146
3	4.61051	4.09749	7.61342			3	0.17341	-3.41946	8.0892			3	-1.53279	5.89662	4.94613
4	3.24397	4.14457	4.35314			4	0.99857	0.63457	0.95782			4	1.57965	4.97941	9.41424
5	2.91202	3.0892	2.74454			5	5.59336	9.59844	5.78565			5	7.77666	11.5001	8.92
6	10.8184	7.65899	6.15633			6	2.80294	7.57874	9.43867			6	10.3262	15.7206	12.1355
7	16.9879	8.88851	11.3029			7	-1.55803	-1.13873	-0.02298			7	4.2482	4.42431	2.50598
8	13.448	8.57225	7.2627			8	2.16285	1.33401	2.51412			8	1.18068	2.03592	7.95403
9	6.20956	3.01131	6.44798			9	6.76987	6.32786	5.847			9	7.94002	5.3278	-2.19556
10	3.64321	4.47308	6.15121			10	4.43652	5.02004	4.84445			10	5.93517	6.26245	11.1482
11	3.13567	2.83097	4.29048			11	8.76985	10.7384	10.8997			11	12.4928	15.1306	2.7824
12	3.41185	10.3721	13.5991			12	8.82433	9.84709	7.47799			12	5.18546	5.46224	5.73951
13	2.11729	6.11503	2.12088			13	-1.20252	-6.19549	4.8011			13	4.73736	6.18641	-0.24488
14	-0.00872	2.10746	0.08584			14	4.71967	2.77755	3.57073			14	3.83318	4.42242	1.99522
15	-0.72042	-0.84293	-0.81204			15	1.58589	2.73643	0.92937			15	4.72584	5.18912	6.32434
16	0.98191	2.8174	7.05729			16	3.81321	4.94386	6.62431			16	4.28114	4.64737	4.64458
17	4.98276	3.06441	2.07915			17	2.17494	1.25197	1.06639			17	1.75922	1.43724	1.51215
18	2.84307	2.64278	0.88774									18	-2.86016	-2.59064	-3.18481
19	0.15184	-0.74014	-2.44598
