# Supplementary material for: Unpleasant Food Odors Modulate the Processing of Facial Expressions: An Event-Related Potential Study
Source: Front Neurosci. 2020 Jun 30;14:686. doi: 10.3389/fnins.2020.00686 (PMC7344300; doi:10.3389/fnins.2020.00686)
Supplement: Supplementary file 3 [file Data_Sheet_3.ZIP › EEG data/N170.xlsx]

## Sheet: N170
Pleasant odor						Unpleasant odor						No odor
subject	happy	fear	neutral			subject	happy	fear	neutral			subject	happy	fear	neutral
1	2.58407	3.27084	1.32262			1	8.99185	1.51143	4.7953			1	-0.79352	-0.18726	0.2448
2	-3.78993	-1.62946	-3.3422			2	-2.39909	1.26896	-4.34099			2	-4.69837	-4.88374	-4.99001
3	0.11801	-2.3174	-1.55037			3	1.07105	0.09746	7.36509			3	-0.76161	-0.51198	-0.57448
4	2.10145	3.04759	2.52657			4	-1.97141	-0.13897	-0.58895			4	-6.47729	-3.58679	1.98943
5	-0.38074	-0.53918	-0.62556			5	1.08676	5.44827	5.70538			5	-2.89292	-0.42708	-3.29827
6	-2.72833	3.95872	-0.2169			6	-5.13052	-3.40941	-6.60974			6	4.34565	3.72315	-1.33337
7	-1.78406	-8.97304	-7.77065			7	0.36783	1.6915	-0.5627			7	-2.3759	-1.76457	-2.32722
8	7.09419	2.12025	-2.12738			8	0.81312	1.93774	4.47962			8	-2.90129	2.7276	-0.84107
9	3.23996	-1.98692	8.57439			9	5.01601	4.76353	4.36574			9	1.24414	-0.86084	1.42555
10	2.21716	3.18919	2.55865			10	0.60944	2.7326	1.65094			10	1.02171	3.08245	4.46734
11	7.39407	6.11834	10.1974			11	-0.3119	0.71117	3.83333			11	-5.90504	-3.77546	-0.30201
12	-4.56198	-4.59185	-2.24015			12	16.8221	13.5755	16.5189			12	2.45114	3.2333	2.05062
13	5.37689	2.46605	4.38634			13	3.95781	-13.2837	5.54694			13	1.02595	1.03343	-0.51904
14	-2.71728	0.94433	-0.08453			14	1.15323	-0.30678	-4.35584			14	1.63963	0.83301	1.64486
15	-0.37223	1.20821	1.5974			15	2.29079	1.54042	4.47376			15	-1.4446	-1.18928	-1.2507
16	-3.26173	-0.91048	-1.45325			16	1.27664	2.47261	2.69456			16	3.67045	4.06181	3.68659
17	1.28303	0.99459	2.36333			17	0.57579	0.16976	-1.17213			17	-1.53282	-1.98311	-1.87059
18	3.3811	3.07077	4.36626									18	-2.62493	-2.36783	-3.27463
19	-1.76644	-0.75392	-1.06953
