# Supplementary material for: Unpleasant Food Odors Modulate the Processing of Facial Expressions: An Event-Related Potential Study
Source: Front Neurosci. 2020 Jun 30;14:686. doi: 10.3389/fnins.2020.00686 (PMC7344300; doi:10.3389/fnins.2020.00686)
Supplement: Supplementary file 3 [file Data_Sheet_3.ZIP › EEG data/P100.xlsx]

## Sheet: P100
Pleasant odor						Unpleasant odor						No odor
subject	happy	fear	neutral			subject	happy	fear	neutral			subject	happy	fear	neutral
1	-1.55591	6.5708	0.15219			1	0.07312	-2.05441	2.92262			1	1.08508	1.97373	1.24065
2	-0.235	-0.95535	-0.13054			2	4.9669	7.69762	6.52946			2	2.75346	2.06827	1.67328
3	-0.09895	0.46374	1.21959			3	4.78751	0.35972	2.26289			3	1.10964	1.8211	1.41896
4	0.64838	-0.06661	0.70416			4	2.39115	2.05415	2.37919			4	-0.71329	-0.99955	-0.2688
5	-1.08456	0.23078	-0.87046			5	4.97441	4.77667	1.12579			5	1.55953	1.68498	0.97715
6	0.05173	2.46638	-4.33378			6	2.87222	1.35785	0.59752			6	1.15171	2.12989	1.43215
7	2.9119	0.25246	2.31799			7	-0.71324	0.60107	1.3606			7	0.7839	1.1747	1.05327
8	1.36523	1.70622	3.27311			8	2.60991	1.30644	3.0925			8	1.56317	1.91958	-0.00349
9	9.42954	-1.25851	5.76897			9	2.30187	2.4099	2.83806			9	3.25752	2.02916	3.90844
10	2.44047	3.05405	0.93575			10	5.95485	6.74846	5.72176			10	1.81616	1.09465	0.96694
11	1.64545	-1.7266	0.16187			11	-1.7254	2.62538	2.09308			11	2.23093	0.22278	0.96384
12	3.87677	3.28435	2.99318			12	8.35721	6.98026	8.26529			12	0.49079	1.41067	0.33932
13	-0.88077	-0.09909	0.72337			13	9.46543	-0.13705	3.92138			13	-0.00107	-0.0994	-0.91814
14	0.9347	0.65063	0.05897			14	2.42985	0.27513	0.27151			14	3.04618	3.52158	3.32572
15	-0.95973	-1.1272	-1.19573			15	6.56667	4.44461	6.24607			15	4.10527	3.61179	3.73886
16	-0.81399	-1.89279	2.63074			16	0.14807	-0.85297	0.31764			16	2.92024	2.70896	1.87825
17	1.99424	1.61661	1.96316			17	2.53804	0.30543	-0.45894			17	-0.35667	-1.51978	-0.28195
18	1.25502	1.27358	0.68631									18	-1.30313	-1.86976	-1.76225
19	1.75183	3.72475	1.92399
