# Supplementary material for: Unpleasant Food Odors Modulate the Processing of Facial Expressions: An Event-Related Potential Study
Source: Front Neurosci. 2020 Jun 30;14:686. doi: 10.3389/fnins.2020.00686 (PMC7344300; doi:10.3389/fnins.2020.00686)
Supplement: Supplementary file 3 [file Data_Sheet_3.ZIP › EEG data/VPP.xlsx]

## Sheet: VPP
Pleasant odor						Unpleasant odor						No odor
subject	happy	fear	neutral			subject	happy	fear	neutral			subject	happy	fear	neutral
1	2.92927	6.24344	-1.96299			1	1.0404	0.32235	1.9023			1	1.08874	0.19825	0.35967
2	3.57471	2.99924	2.33896			2	7.56704	5.05645	7.50347			2	2.71873	4.21417	6.43797
3	5.74245	3.20035	4.87811			3	-3.86405	-4.40791	-1.82796			3	-2.28855	0.04761	-1.12911
4	5.41363	3.74803	3.65728			4	8.20274	6.72356	7.05609			4	-0.04291	2.12927	7.79193
5	3.96372	2.32046	3.20824			5	2.72356	1.24146	2.70884			5	2.10196	1.04233	2.8421
6	-0.57581	5.59983	2.76498			6	1.31635	-0.69018	1.30663			6	7.15951	6.01601	7.92027
7	11.223	3.45338	12.1603			7	1.41843	0.74161	1.67358			7	-1.78405	-0.66107	-1.27051
8	3.7951	3.06211	3.56344			8	1.45973	-0.3896	1.1348			8	-0.61115	3.74506	-1.50725
9	5.92851	-0.3124	4.68573			9	2.22515	-0.82999	2.12945			9	6.0458	-4.53379	6.36831
10	-0.21519	-0.79762	-1.10613			10	-3.05775	-9.24896	2.62955			10	2.31355	2.67224	3.10439
11	1.24111	1.10108	1.30669			11	7.30225	0.87002	7.30449			11	-0.88442	-0.38948	1.96784
12	4.02098	3.94369	3.31382			12	9.27276	1.96919	3.82147			12	4.43185	4.56211	5.07766
13	8.93211	2.8979	1.49493			13	2.40822	0.65107	6.53664			13	2.01263	2.2101	4.2883
14	5.79088	1.6634	3.26761			14	2.14777	1.45469	-0.77125			14	3.47662	2.67966	2.51785
15	-0.34917	0.41491	0.08422			15	1.5082	-1.42203	2.33183			15	-1.42608	-1.35858	-1.22968
16	2.78813	2.63197	-1.27468			16	3.49456	5.18709	4.65682			16	5.54	3.35464	3.74317
17	3.44534	2.62536	1.94907			17	2.41026	1.46387	0.89961			17	1.08835	1.21235	1.38236
18	0.70988	0.33324	0.77358									18	0.09133	-0.02697	-0.93937
19	3.30105	2.02552	1.34788
