# Supplementary material for: Unpleasant Food Odors Modulate the Processing of Facial Expressions: An Event-Related Potential Study
Source: Front Neurosci. 2020 Jun 30;14:686. doi: 10.3389/fnins.2020.00686 (PMC7344300; doi:10.3389/fnins.2020.00686)
Supplement: Supplementary file 4 [file Data_Sheet_4.ZIP › materials/expression arousal rating.xlsx]

## Sheet: Arousal rating
expression arousal rating
subject	happy	fear	neutral
1	4.8	5.4	4.6
2	5.4	5.1	4.5
3	6.8	5.5	4.8
4	4.8	5.3	4.8
5	4.5	4.8	5.3
6	5.5	4.6	5.4
7	5.5	5.2	5.4
8	5.6	5	5.1
9	4.8	5.1	4.6
10	5.3	5.4	4.8
11	5.3	5.8	4.7
12	4.9	5.6	4.5
13	4.6	5.3	5
14	5.8	5	4.7
15	4.8	5	5.3
16	5.3	4.8	5.3
17	5.2	4.9	5.7
18	5.2	5.2	4.9
19	5.3	5.7	4.7
20	4.9	5	5
