# Supplementary material for: Unpleasant Food Odors Modulate the Processing of Facial Expressions: An Event-Related Potential Study
Source: Front Neurosci. 2020 Jun 30;14:686. doi: 10.3389/fnins.2020.00686 (PMC7344300; doi:10.3389/fnins.2020.00686)
Supplement: Supplementary file 4 [file Data_Sheet_4.ZIP › materials/expression intensity rating .xlsx]

## Sheet: Intensity rating
expression intensity rating
subject	happy	fear	neutral
1	5.9	6	6.2
2	6.3	5.6	6
3	5.9	5.6	5.9
4	5.5	5.9	5.6
5	6.2	6.1	5.5
6	5.8	5.9	6
7	6	5.6	5.8
8	5.6	5.6	5.9
9	5.5	5.8	5.6
10	6.1	5.7	6.2
11	5.8	5.8	5.5
12	5.5	5.6	5.5
13	5.9	5.4	5.5
14	5.8	6.2	5.6
15	6.1	5.7	5.8
16	5.9	6	5.9
17	5.8	5.8	5.7
18	6.1	5.5	5.8
19	6	5.7	5.5
20	5.7	5.6	5.8
