# Supplementary material for: Unpleasant Food Odors Modulate the Processing of Facial Expressions: An Event-Related Potential Study
Source: Front Neurosci. 2020 Jun 30;14:686. doi: 10.3389/fnins.2020.00686 (PMC7344300; doi:10.3389/fnins.2020.00686)
Supplement: Supplementary file 4 [file Data_Sheet_4.ZIP › materials/expression pleasantness rating.xlsx]

## Sheet: pleasantness rating
expression Pleasantness rating
subject	happy	fear	neutral
1	7.5	2.5	7
2	6.3	3	5
3	6	2	4.8
4	8	2.8	5
5	6	3.4	4.5
6	7.3	4	4.3
7	8	2.8	5.5
8	6.2	2.5	5
9	6	3.2	5
10	7	3	5.3
11	8.3	2.5	4.8
12	6.8	3.3	5.5
13	7	3.5	5
14	6.8	2.5	5.5
15	7	2.1	4.9
16	6	3.5	5.3
17	7.8	2.8	5
18	8.9	3.5	5
19	6	2.5	5
20	7.5	2.5	3.3
