# Supplementary material for: Unpleasant Food Odors Modulate the Processing of Facial Expressions: An Event-Related Potential Study
Source: Front Neurosci. 2020 Jun 30;14:686. doi: 10.3389/fnins.2020.00686 (PMC7344300; doi:10.3389/fnins.2020.00686)
Supplement: Supplementary file 4 [file Data_Sheet_4.ZIP › materials/odor materials.xlsx]

## Sheet: odor materials
Pleasantness rating					Arousal rating
subject	lemon	rotten fish			subject	lemon	rotten fish
1	5	2			1	5	4
2	6	1			2	4	4
3	6	3			3	4	5
4	6	2			4	4	6
5	7	2			5	3	3
6	6	3			6	5	5
7	5	4			7	6	6
8	6	2			8	5	5
9	6	3			9	5	6
10	7	1			10	4	4
11	5	2			11	5	4
